# Supplementary material for: Involvement of Vacuolar Processing Enzyme CgVPE1 in Vacuole Rupture in the Programmed Cell Death during the Development of the Secretory Cavity in Citrus grandis ‘Tomentosa’ Fruits
Source: Int J Mol Sci. 2023 Jul 20;24(14):11681. doi: 10.3390/ijms241411681 (PMC10380461; doi:10.3390/ijms241411681)
Supplement: Supplementary file 1 [file ijms-24-11681-s001.zip]

Archive with 1 entries (1 files):
- ijms-2468338-supplementary.pdf
